# Supplementary material for: Larger workers outperform smaller workers across resource environments: An evaluation of demographic data using functional linear models
Source: Ecol Evol. 2021 Feb 11;11(6):2814–27. doi: 10.1002/ece3.7239 (PMC7981203; doi:10.1002/ece3.7239)
Supplement: Supplementary file 1 — Appendix S1 [file ECE3-11-2814-s002.rmd]

---
title: "Appendix S1: Example code for Functional Linear Models"
output: html_notebook
editor_options: 
  chunk_output_type: inline
---


# 1. Introduction

Here, we've attached some code of how to run functional linear models for evaluating the size-based per capita effects of bumblebee workers (*Bombus vosnesenskii*) on new worker production. Our observational study used demographic data from seven colonies under three treatments: low (2016); high-low (2016); and high (2015) resource environments. Please note that year is confounding, and therefore, direct comparisons between colonies in 2016 ("low" and "high-low") and 2015 ("high) should be interpreted with caution. 

<br> 

# 2. Libraries

Here is a list of required libraries to run the following code: 

```{r Libraries, message = FALSE, results = 'hide' }

library(mgcv) # to run FLMs using GAMs

```

<br> 

# 3. Upload datasets

Here are the datasets for the follow years. Note that the observed worker sizes in 2016 coloinies are similar across the two treatments, but lower than the observed worker sizes for colonies in 2015. For models separated by year, we used the year-specific dataset. For models with all years combined, we used the "All-years" dataset. 

```{r Egg production, echo = F }

NewEggs16 <- readRDS("FLMs_NewEggs_2016.rds") # 2016
NewEggs15 <- readRDS("FLMs_NewEggs_2015.rds") # 2015 

NewEggs <- readRDS("FLMs_NewEggs_All-years.rds") # all years combined

```


```{r Development time, echo = F }

DevTime16 <- readRDS("FLMs_DevelopmentTime_2016.rds")
DevTime15 <- readRDS("FLMs_DevelopmentTime_2015.rds")

DevTime <- readRDS("FLMs_DevelopmentTime_All-years.rds")

```


```{r Larval survival, echo = F }

LarvSurv16 <- readRDS("FLMs_LarvalSurvival_2016.rds")
LarvSurv15 <- readRDS("FLMs_LarvalSurvival_2015.rds")

LarvSurv <- readRDS("FLMs_LarvalSurvival_All-years.rds")

```


```{r Mean and cv in callow size, echo = F }

CallowSize16 <- readRDS("FLMs_WorkerEmergenceSize_2016.rds")
CallowSize15 <- readRDS("FLMs_WorkerEmergenceSize_2015.rds")

CallowSize <- readRDS("FLMs_WorkerEmergenceSize_All-years.rds")

```

<br> 

# 4. Running Functional Linear Models (FLMs)

  Here, we are running functional linear models (FLMs) to estimate the size-based per capita effects of bumblebee workers on five metrics relating to worker production. FLMs are a type of regression spline that allows a covariate to vary smoothly over a continuous domain (i.e., total number of workers of size *x* predicts number of eggs *y*), and therefore does not contain predictors to unidimensional space (i.e., simple linear models, such as the total worker number predicts number of eggs). The smooth function of size-specific slopes versus worker size can be described as:

$$E(Y) = \beta_{0} +  \sum_{x=1}^{max(x)} \beta(s_{x}) W(n_{x}) $$ 

where $E(Y)$ is the expected value of the response variable *Y* (e.g. number of eggs); $β_{0}$ is the intercept; $W(n_{x})$ is the number of workers n of size *x*; and $\beta(s)$ is the slope of *Y* versus the number of workers of each size category *x*. 

  To run these FLMs, we are using general additive models [using mgcv::gam, (Wood 2011)](https://doi.org/10.1111/j.1467-9868.2010.00749.x), where the smooth term is a matrix of size classes (i.e., "size.vals") with an interaction with a matrix of respective number of workers in each size class (i.e., "worker.num").

  To assess significance of terms, we used a threshold of p < 0.05 for parametric term of Colony, but a threshold of p < 0.01 for smooth terms of colony age or worker size composition ("WSC") since P-values for smooth terms are only approximate and are likely too low (Wood 2017). We are using cyclic spline basis (argument: *bs = "cs"*) for our smooth covariates, so that coefficients will be set to 0 if they have no effect on the response. 

<br> 

## A. New cells ~ f(Worker size composition)

  For new eggs laid, we used negative binomial GAMs to account for overdispersion. We offset the number of new eggs laid by the number of days between brood photos to estimate a new eggs laid per day. We used worker size composition in the previous week to predict both the number of new eggs laid. 


```{r New cells: low resource (2016) }

# Evaluating parametric intercept of Colony
eggs.low.k5a <- gam(new.eggs ~ 1 + s(size.vals, by=worker.num, bs="cs", k = 5),
                offset = log(Days.off), family = nb, data=subset(NewEggs16, Treatment == "Low"), method="ML")
eggs.low.k5b <- gam(new.eggs ~ factor(Colony) + s(size.vals, by=worker.num, bs="cs", k = 5),
                offset = log(Days.off), family = nb, data=subset(NewEggs16, Treatment == "Low"), method="ML")

plot(eggs.low.k5a, pages = 1) # Unimodal 
plot(eggs.low.k5b, pages = 1) # Unimodal

pchisq(-2*(logLik(eggs.low.k5a)-logLik(eggs.low.k5b)), 
  length(coef(eggs.low.k5b)) - length(coef(eggs.low.k5a)), lower.tail = F) # P < 0.05, keep parametric intercept

# Evaluate number of knots for smooth term of worker size composition
eggs.low.k4 <- gam(new.eggs ~ factor(Colony) + s(size.vals, by=worker.num, bs="cs", k = 4),
               offset = log(Days.off), family = nb, data=subset(NewEggs16, Treatment == "Low"), method="ML")
eggs.low.k3 <- gam(new.eggs ~ factor(Colony) + s(size.vals, by=worker.num, bs="cs", k = 3),
               offset = log(Days.off), family = nb, data=subset(NewEggs16, Treatment == "Low"), method="ML")
plot(eggs.low.k4, pages = 1) # Unimodal 
plot(eggs.low.k3, pages = 1) # Unimodal

pchisq(-2*(logLik(eggs.low.k4)-logLik(eggs.low.k5b)), 
  length(coef(eggs.low.k5b)) - length(coef(eggs.low.k4)), lower.tail = F) # P > 0.01, 4 knots wins over 5 knots
pchisq(-2*(logLik(eggs.low.k3)-logLik(eggs.low.k4)), 
  length(coef(eggs.low.k4)) - length(coef(eggs.low.k3)), lower.tail = F) # P > 0.01, 3 knots wins over 4 knots


# Plotting winning model 
plot(eggs.low.k3, lwd = 2, ylab = "Slope of # workers of size, x", xlab = "Worker size", cex.axis = 1.2, cex.lab = 1.4)
abline(h = 0, lty = 5, lwd = 2, col = "grey40")

```


```{r New cells: High-low resource (2016) }

# Evaluating parametric intercept of Colony
eggs.hlow.k5a <- gam(new.eggs ~ 1 + s(size.vals, by=worker.num, bs="cs", k = 5),
                 offset = log(Days.off), family = nb, data=subset(NewEggs16, Treatment == "High-low"), method="ML") 
eggs.hlow.k5b <- gam(new.eggs ~ factor(Colony) + s(size.vals, by=worker.num, bs="cs", k = 5),
                 offset = log(Days.off), family = nb, data=subset(NewEggs16, Treatment == "High-low"), method="ML") 

plot(eggs.hlow.k5a, pages = 1) # Unimodal 
plot(eggs.hlow.k5b, pages = 1) # Unimodal

pchisq(-2*(logLik(eggs.hlow.k5a)-logLik(eggs.hlow.k5b)), 
length(coef(eggs.hlow.k5b)) - length(coef(eggs.hlow.k5a)), lower.tail = F) # P < 0.05, keep parametric intercept

# Evaluate number of knots for smooth term of worker size composition
eggs.hlow.k4 <- gam(new.eggs ~ factor(Colony) + s(size.vals, by=worker.num, bs="cs", k = 4),
                offset = log(Days.off), family = nb, data=subset(NewEggs16, Treatment == "High-low"), method="ML") 
eggs.hlow.k3 <- gam(new.eggs ~ factor(Colony) + s(size.vals, by=worker.num, bs="cs", k = 3),
                offset = log(Days.off), family = nb, data=subset(NewEggs16, Treatment == "High-low"), method="ML") 

plot(eggs.hlow.k4, pages = 1) # Unimodal 
plot(eggs.hlow.k3, pages = 1) # Unimodal

pchisq(-2*(logLik(eggs.hlow.k4)-logLik(eggs.hlow.k5b)), 
       length(coef(eggs.hlow.k5b)) - length(coef(eggs.hlow.k4)), lower.tail = F) # P > 0.01, 4 knots wins over 5 knots
pchisq(-2*(logLik(eggs.hlow.k3)-logLik(eggs.hlow.k4)), 
       length(coef(eggs.hlow.k4)) - length(coef(eggs.hlow.k3)), lower.tail = F) # P > 0.01, 3 knots wins over 4 knots

# Plotting winning model 
plot(eggs.hlow.k3, lwd = 2, ylab = "Slope of # workers of size, x", xlab = "Worker size")  
abline(h = 0, lty = 5, lwd = 2, col = "grey40")

```


```{r New cells: High resource (2015) }

# Evaluating parametric intercept of Colony
eggs.high.k5a <- gam(new.eggs ~ 1 + s(size.vals, by=worker.num, bs="cs", k = 5),
                 offset = log(Days.off), family = nb, data=NewEggs, method="REML") 
eggs.high.k5b <- gam(new.eggs ~ factor(Colony) + s(size.vals, by=worker.num, bs="cs", k = 5),
                 offset = log(Days.off), family = nb, data=NewEggs, method="ML") 

plot(eggs.high.k5a, pages = 1) # Unimodal 
plot(eggs.high.k5b, pages = 1) # Unimodal

pchisq(-2*(logLik(eggs.high.k5a)-logLik(eggs.high.k5b)), 
       length(coef(eggs.high.k5b)) - length(coef(eggs.high.k5a)), lower.tail = F) # P < 0.05, keep parametric intercept

# Evaluate number of knots for smooth term of worker size composition
eggs.high.k4 <- gam(new.eggs ~ factor(Colony) + s(size.vals, by=worker.num, bs="cs", k = 4),
                offset = log(Days.off), family = nb, data=NewEggs, method="ML") 
eggs.high.k3 <- gam(new.eggs ~ factor(Colony) + s(size.vals, by=worker.num, bs="cs", k = 3),
                offset = log(Days.off), family = nb, data=NewEggs, method="ML") 

plot(eggs.high.k4, pages = 1) # Unimodal 
plot(eggs.high.k3, pages = 1) # Unimodal

pchisq(-2*(logLik(eggs.high.k4)-logLik(eggs.high.k5b)), 
       length(coef(eggs.high.k5b)) - length(coef(eggs.high.k4)), lower.tail = F) # P > 0.01, 4 knots wins over 5 knots
pchisq(-2*(logLik(eggs.high.k3)-logLik(eggs.high.k4)), 
       length(coef(eggs.high.k4)) - length(coef(eggs.high.k3)), lower.tail = F) # P > 0.01, 3 knots wins over 4 knots

# Plotting winning model
plot(eggs.high.k3, lwd = 2, ylab = "Slope of # workers of size, x", xlab = "Worker size")  
abline(h = 0, lty = 5, lwd = 2, col = "grey40")

```

<br> 

## B. Development time

  For larval development time, we used negative binomial GAMs to account for overdispersion. For each cell, we calculated the average number of workers in each size category across their development (i.e., from when they were first seen in brood photos until their cell had eclosed). We quantified worker size composition as the average number of workers in each size category across their larval development period. 
  
  
```{r Dev Time: low resource (2016) }

# Evaluating parametric intercept of Colony
dev.low.k5a <- gam(Development ~ 1 + s(size.vals, by=worker.num, bs="cs",k = 5),
            data=subset(DevTime16, Treatment == "Low"), method="ML", family = nb) 
dev.low.k5b <- gam(Development ~ factor(Colony) + s(size.vals, by=worker.num, bs="cs",k = 5),
            data=subset(DevTime16, Treatment == "Low"), method="ML", family = nb) 

plot(dev.low.k5a, pages = 1) # Unimodal 
plot(dev.low.k5b, pages = 1) # Not unimodal

pchisq(-2*(logLik(dev.low.k5a)-logLik(dev.low.k5b)),  # P < 0.05, keep parametric intercept
       length(coef(dev.low.k5b)) - length(coef(dev.low.k5a)), lower.tail = F)  

# Evaluate number of knots for smooth term of worker size composition
dev.low.k4 <- gam(Development ~ factor(Colony) + s(size.vals, by=worker.num, bs="cs",k = 4),
              data=subset(DevTime16, Treatment == "Low"), method="ML", family = nb)
dev.low.k3 <- gam(Development ~ factor(Colony) + s(size.vals, by=worker.num, bs="cs",k = 3),
              data=subset(DevTime16, Treatment == "Low"), method="ML", family = nb)
  
plot(dev.low.k4, pages = 1) # NOT unimodal
plot(dev.low.k3, pages = 1) # Unimodal

pchisq(-2*(logLik(dev.low.k4)-logLik(dev.low.k5b)),     
       length(coef(dev.low.k5b)) - length(coef(dev.low.k4)), lower.tail = F) # P > 0.01, 4 knots wins over 5 knots
pchisq(-2*(logLik(dev.low.k3)-logLik(dev.low.k4)),   
       length(coef(dev.low.k4)) - length(coef(dev.low.k3)), lower.tail = F) # P < 0.01, 4 knots wins over 3 knots (but not unimodal)

# Plotting winning model
plot(dev.low.k3, lwd = 2, ylab = "Slope of # workers of size, x", xlab = "Worker size")  
abline(h = 0, lty = 5, lwd = 2, col = "grey40")

```


```{r Dev Time: high-low resource (2016) }

# Evaluating parametric intercept of Colony
dev.hlow.k5a <- gam(Development ~ 1 + s(size.vals, by=worker.num, bs="cs",k = 5),
                    data=subset(DevTime16, Treatment == "High-low"), method="ML", family = nb) 
dev.hlow.k5b <- gam(Development ~ factor(Colony) + s(size.vals, by=worker.num, bs="cs",k = 5),
                    data=subset(DevTime16, Treatment == "High-low"), method="ML", family = nb) 

plot(dev.hlow.k5a, pages = 1) # Not unimodal 
plot(dev.hlow.k5b, pages = 1) # Not unimodal

pchisq(-2*(logLik(dev.hlow.k5a)-logLik(dev.hlow.k5b)),   
       length(coef(dev.hlow.k5b)) - length(coef(dev.hlow.k5a)), lower.tail = F) # P < 0.05, keep parametric intercept 

# Evaluate number of knots for smooth term of worker size composition
dev.hlow.k4 <- gam(Development ~ factor(Colony) + s(size.vals, by=worker.num, bs="cs",k = 4), 
               data=subset(DevTime16, Treatment == "High-low"), method="ML", family = nb)
dev.hlow.k3 <- gam(Development ~ factor(Colony) + s(size.vals, by=worker.num, bs="cs",k = 3), 
               data=subset(DevTime16, Treatment == "High-low"), method="ML", family = nb)
  
plot(dev.hlow.k4, pages = 1) # Not unimodal
plot(dev.hlow.k3, pages = 1) # Unimodal

pchisq(-2*(logLik(dev.hlow.k4)-logLik(dev.hlow.k5b)),      
       length(coef(dev.hlow.k5b)) - length(coef(dev.hlow.k4)), lower.tail = F) # P < 0.01, 5 knots wins over 4 knots (neither unimodal)
pchisq(-2*(logLik(dev.hlow.k3)-logLik(dev.hlow.k4)),      
       length(coef(dev.hlow.k4)) - length(coef(dev.hlow.k3)), lower.tail = F) # P < 0.01, 4 knots wins over 3 knots (but not unimodal)

# Plotting winning model
plot(dev.hlow.k3, lwd = 2, ylab = "Slope of # workers of size, x", xlab = "Worker size")  
abline(h = 0, lty = 5, lwd = 2, col = "grey40")

```


```{r Dev Time: high resource (2015) }

# Evaluating parametric intercept of Colony
dev.high.k5a <- gam(Development ~ 1 + s(size.vals, by=worker.num, bs="cs",k = 5),
                data=DevTime15, method="ML", family = nb) 
dev.high.k5b <- gam(Development ~ factor(Colony) + s(size.vals, by=worker.num, bs="cs",k = 5),
                data=DevTime15, method="ML", family = nb) 

plot(dev.high.k5a, pages = 1) # Unimodal 
plot(dev.high.k5b, pages = 1) # Unimodal

pchisq(-2*(logLik(dev.high.k5a)-logLik(dev.high.k5b)),  
   length(coef(dev.high.k5b)) - length(coef(dev.high.k5a)), lower.tail = F) # P < 0.05, keep parametric intercept

# Evaluate number of knots for smooth term of worker size composition
dev.high.k4 <- gam(Development ~ factor(Colony) + s(size.vals, by=worker.num, bs="cs",k = 4), 
               data=DevTime15, method="ML", family = nb)
dev.high.k3 <- gam(Development ~ factor(Colony) + s(size.vals, by=worker.num, bs="cs",k = 3), 
               data=DevTime15, method="ML", family = nb)
  
plot(dev.high.k4, pages = 1) # Unimodal
plot(dev.high.k3, pages = 1) # Unimodal 

pchisq(-2*(logLik(dev.high.k4)-logLik(dev.high.k5b)),      
   length(coef(dev.high.k5b)) - length(coef(dev.high.k4)), lower.tail = F) # P > 0.01, 4 knots over 5 knots
pchisq(-2*(logLik(dev.high.k3)-logLik(dev.high.k4)),     
    length(coef(dev.high.k4)) - length(coef(dev.high.k3)), lower.tail = F) # P > 0.01, 3 knots over 4 knots

# Plotting winning model
plot(dev.high.k3, lwd = 2, ylab = "Slope of # workers of size, x", xlab = "Worker size")  
abline(h = 0, lty = 5, lwd = 2, col = "grey40")

```

<br> 

## C. Larval survival

  For larval survival, we used binomial GAMs where the total number of trials was defined as the number of days between brood photos, and the number of failures was defined as “1” if the cell died and “0” if it survived. We used worker size composition in the previous week to predict daily larval survival. 
  
```{r Larval survival: low resource (2016) }

# Evaluating parametric intercept of Colony
larv.low.k5a <- gam(cbind(Days.off-Dead, Dead) ~ 1 + s(size.vals, by=worker.num, bs="cs", k = 5),
                family = binomial, data = subset(LarvSurv16, Treatment == "Low"), method = "ML")    
larv.low.k5b <- gam(cbind(Days.off-Dead, Dead) ~ 1 + factor(Colony) + 
                s(size.vals, by=worker.num, bs="cs", k = 5),
                family = binomial, data = subset(LarvSurv16, Treatment == "Low"), method = "ML")  

plot(larv.low.k5a, pages = 1) # Unimodal
plot(larv.low.k5b, pages = 1) # Unimodal

pchisq(-2*(logLik(larv.low.k5a)-logLik(larv.low.k5b)),        # P < 0.05
       length(coef(larv.low.k5b))- length(coef(larv.low.k5a)), lower.tail = F) 

# Evaluate number of knots for smooth term of worker size composition
larv.low.k4 <- gam(cbind(Days.off-Dead, Dead) ~ factor(Colony) + s(size.vals, by=worker.num, bs="cs", k = 4),
               family = binomial, data = subset(LarvSurv16, Treatment == "Low"), method = "ML")   
larv.low.k3 <- gam(cbind(Days.off-Dead, Dead) ~ factor(Colony) + s(size.vals, by=worker.num, bs="cs", k = 3),
               family = binomial, data = subset(LarvSurv16, Treatment == "Low"), method = "ML")    

plot(larv.low.k4, pages = 1) # Unimodal
plot(larv.low.k3, pages = 1) # Unimodal

pchisq(-2*(logLik(larv.low.k4)-logLik(larv.low.k5b)),     # P > 0.01 
       length(coef(larv.low.k5b))- length(coef(larv.low.k4)), lower.tail = F) # k = 4 
pchisq(-2*(logLik(larv.low.k3)-logLik(larv.low.k4)),    # P > 0.01 
       length(coef(larv.low.k4))- length(coef(larv.low.k3)), lower.tail = F) # k = 3

# Plotting winning model
plot(gamw.survC16.3b, lwd = 2, ylab = "Slope of # workers of size, x", xlab = "Worker size")  
abline(h = 0, lty = 5, lwd = 2, col = "grey40")   

```


```{r Larval survival: high-low resource (2016) }

# Evaluating parametric intercept of Colony
gamw.survP16.1 <- gam(cbind(Days.off-Dead, Dead) ~ s(size.vals, by=worker.num, bs="cs", k = 5),
                  family = binomial, data = subset(LarvSurv16, Treatment == "High-low"), method = "ML")     
gamw.survP16.2 <- gam(cbind(Days.off-Dead, Dead) ~ factor(Colony) + s(size.vals, by=worker.num, bs="cs", k = 5),
                  family = binomial, data = subset(LarvSurv16, Treatment == "High-low"), method = "ML")   

plot(gamw.survP16.1, pages = 1) # Unimodal
plot(gamw.survP16.2, pages = 1) # Unimodal

pchisq(-2*(logLik(gamw.survP16.1)-logLik(gamw.survP16.2)),        # P < 0.05
       length(coef(gamw.survP16.2))- length(coef(gamw.survP16.1)), lower.tail = F) 

# Evaluate number of knots for smooth term of worker size composition
gamw.survP16.3a <- gam(cbind(Days.off-Dead, Dead) ~ factor(Colony) + s(size.vals, by=worker.num, bs="cs", k = 4),
                   family = binomial, data = subset(LarvSurv16, Treatment == "High-low"), method = "ML")    
gamw.survP16.3b <- gam(cbind(Days.off-Dead, Dead) ~ factor(Colony) + s(size.vals, by=worker.num, bs="cs", k = 3),
                   family = binomial, data = subset(LarvSurv16, Treatment == "High-low"), method = "ML")    

plot(gamw.survP16.3a, pages = 1) # Unimodal
plot(gamw.survP16.3b, pages = 1) # Unimodal

pchisq(-2*(logLik(gamw.survP16.3a)-logLik(gamw.survP16.2)),     # P > 0.01 
       length(coef(gamw.survP16.2))- length(coef(gamw.survP16.3a)), lower.tail = F)  
pchisq(-2*(logLik(gamw.survP16.3b)-logLik(gamw.survP16.3a)),    # P > 0.01 
       length(coef(gamw.survP16.3a))- length(coef(gamw.survP16.3b)), lower.tail = F) 

# Plotting winning model
plot(gamw.survP16.3b, lwd = 2, ylab = "Slope of # workers of size, x", xlab = "Worker size")  
abline(h = 0, lty = 5, lwd = 2, col = "grey40")   


```


```{r Larval survival: high resource (2015) }

# Evaluating parametric intercept of Colony
gamw.surv1 <- gam(cbind(Days.off-Dead, Dead) ~ s(size.vals, by=worker.num, bs="cs", k = 5),
              family = binomial, data = LarvSurv, method = "ML") 
gamw.surv2 <- gam(cbind(Days.off-Dead, Dead) ~ factor(Colony) + s(size.vals, by=worker.num, bs="cs", k = 5),
              family = binomial, data = LarvSurv, method = "ML")  

plot(gamw.surv1, pages = 1) # Unimodal 
plot(gamw.surv2, pages = 1) # Unimodal

pchisq(-2*(logLik(gamw.surv1)-logLik(gamw.surv2)),
       length(coef(gamw.surv2))- length(coef(gamw.surv1)), lower.tail = F) # P < 0.05

# Evaluate number of knots for smooth term of worker size composition
gamw.surv3a <- gam(cbind(Days.off-Dead, Dead) ~ 1 + factor(Colony) + s(size.vals, by=worker.num, bs="cs", k = 4),
               family = binomial, data = LarvSurv, method = "ML")  
gamw.surv3b <- gam(cbind(Days.off-Dead, Dead) ~ 1 + factor(Colony) + s(size.vals, by=worker.num, bs="cs", k = 3),
               family = binomial, data = LarvSurv, method = "ML")  

plot(gamw.surv3a, pages = 1) # Unimodal
plot(gamw.surv3b, pages = 1) # Unimodal

pchisq(-2*(logLik(gamw.surv3a)-logLik(gamw.surv2)),
       length(coef(gamw.surv2))- length(coef(gamw.surv3a)), lower.tail = F) # P > 0.01 
pchisq(-2*(logLik(gamw.surv3b)-logLik(gamw.surv3a)),
       length(coef(gamw.surv3a))- length(coef(gamw.surv3b)), lower.tail = F) # P > 0.01 

# Plotting winning model
plot(gam.survw, lwd = 2, ylab = "Slope of # workers of size, x", xlab = "Worker size")  
abline(h = 0, lty = 5, lwd = 2, col = "grey40")


```

<br> 

## D. Mean Callow size 

We used gaussian-distributed GAMs to estimate the mean callow size in each week. We quantified worker size composition as the average number of workers in each size category across their estimated larval development period. 

```{r Mean callow size: low resource (2016) }

# Evaluating parametric intercept of Colony
mcs.low.k5a <- gam(mean.ITS ~ 1 + s(size.vals, by=worker.num, bs="cs", k = 5), 
               data=subset(CallowSize16, Treatment == "Low"), method="ML", family = gaussian) 
mcs.low.k5b <- gam(mean.ITS ~ factor(Colony) + s(size.vals, by=worker.num, bs="cs", k = 5), 
               data=subset(CallowSize16, Treatment == "Low"), method="ML", family = gaussian) 

plot(mcs.low.k5a, pages = 1) # Unimodal
plot(mcs.low.k5b, pages = 1) # Unimodal

pchisq(-2*(logLik(mcs.low.k5a)-logLik(mcs.low.k5b)),      
       length(coef(mcs.low.k5b))- length(coef(mcs.low.k5a)), lower.tail = F)  # P > 0.05, discard parametric intercept

# Evaluate number of knots for smooth term of worker size composition
mcs.low.k4 <- gam(mean.ITS ~ 1 + s(size.vals, by=worker.num, bs="cs", k = 4), 
              data=subset(CallowSize16, Treatment == "Low"), method="ML", family = gaussian) 
mcs.low.k3 <- gam(mean.ITS ~ 1 + s(size.vals, by=worker.num, bs="cs", k = 3), 
              data=subset(CallowSize16, Treatment == "Low"), method="ML", family = gaussian) 

plot(mcs.low.k4, pages = 1) # Unimodal
plot(mcs.low.k3, pages = 1) # Unimodal

pchisq(-2*(logLik(mcs.low.k4)-logLik(mcs.low.k5a)),        
       length(coef(mcs.low.k5a))- length(coef(mcs.low.k4)), lower.tail = F) # P > 0.05, 4 knots over 5 knots
pchisq(-2*(logLik(mcs.low.k3)-logLik(mcs.low.k4)),      
       length(coef(mcs.low.k4))- length(coef(mcs.low.k3)), lower.tail = F) # P > 0.05, 3 knots over 4 knots

# Plotting winning model
plot(mcs.low.k3,  lwd = 2, ylab = "Slope of # workers of size, x", xlab = "Worker size")  
abline(h = 0, lty = 5, lwd = 1, col = "grey20")

```


```{r Mean callow size: high-low resource (2016) }

# Evaluating parametric intercept of Colony
mcs.hlow.k5a <- gam(mean.ITS ~ 1 + s(size.vals, by=worker.num, bs="cs", k = 5), 
                data=subset(CallowSize16, Treatment == "High-low"), method="ML", family = gaussian) 
mcs.hlow.k5b <- gam(mean.ITS ~ factor(Colony) + s(size.vals, by=worker.num, bs="cs", k = 5), 
                data=subset(CallowSize16, Treatment == "High-low"), method="ML", family = gaussian) 

plot(mcs.hlow.k5a, pages = 1) # Unimodal
plot(mcs.hlow.k5b, pages = 1) # Unimodal

pchisq(-2*(logLik(mcs.hlow.k5a)-logLik(mcs.hlow.k5b)),       
       length(coef(mcs.hlow.k5b))- length(coef(mcs.hlow.k5a)), lower.tail = F) # P < 0.05, keep parametric intercept

# Evaluate number of knots for smooth term of worker size composition
mcs.hlow.k4 <- gam(mean.ITS ~ factor(Colony) + s(size.vals, by=worker.num, bs="cs", k = 4), 
               data=subset(CallowSize16, Treatment == "High-low"), method="ML", family = gaussian) 
mcs.hlow.k3 <- gam(mean.ITS ~ factor(Colony) + s(size.vals, by=worker.num, bs="cs", k = 3), 
               data=subset(CallowSize16, Treatment == "High-low"), method="ML", family = gaussian) 

plot(mcs.hlow.k4, pages = 1) # Unimodal
plot(mcs.hlow.k3, pages = 1) # Unimodal

pchisq(-2*(logLik(mcs.hlow.k4)-logLik(mcs.hlow.k5b)),         
       length(coef(mcs.hlow.k5b))- length(coef(mcs.hlow.k4)), lower.tail = F) # P > 0.01, 4 knots over 5 knots
pchisq(-2*(logLik(mcs.hlow.k3)-logLik(mcs.hlow.k4)),        
       length(coef(mcs.hlow.k4))- length(coef(mcs.hlow.k3)), lower.tail = F) # P > 0.01, 3 knots over 4 knots

# Plotting winning model
plot(mcs.hlow.k3, lwd = 2, ylab = "Slope of # workers of size, x", xlab = "Worker size")  
abline(h = 0, lty = 5, lwd = 1, col = "grey20")  

```


```{r Mean callow size: high resource (2015) }

# Evaluating parametric intercept of Colony
mcs.high.k5a <- gam(mean.ITS ~ 1 + s(size.vals, by=worker.num, bs="cs", k = 5), 
                data=workemg, method="ML", family = gaussian) 
mcs.high.k5b <- gam(mean.ITS ~ factor(Colony) + s(size.vals, by=worker.num, bs="cs", k = 5), 
                data=workemg, method="ML", family = gaussian) 

plot(mcs.high.k5a, pages = 1) # Unimodal
plot(mcs.high.k5b, pages = 1) # Unimodal

pchisq(-2*(logLik(mcs.high.k5a)-logLik(mcs.high.k5b)),       
       length(coef(mcs.high.k5b))- length(coef(mcs.high.k5a)), lower.tail = F) # P < 0.05, keep parametric intercept

# Evaluate number of knots for smooth term of worker size composition
mcs.high.k4 <- gam(mean.ITS ~ factor(Colony) + s(size.vals, by=worker.num, bs="cs", k = 4), 
               data=workemg, method="ML", family = gaussian) 
mcs.high.k3 <- gam(mean.ITS ~ factor(Colony) + s(size.vals, by=worker.num, bs="cs", k = 3), 
               data=workemg, method="ML", family = gaussian) 

plot(mcs.high.k4, pages = 1) # Unimodal
plot(mcs.high.k3, pages = 1) # Unimodal

pchisq(-2*(logLik(mcs.high.k4)-logLik(mcs.high.k5b)),         
       length(coef(mcs.high.k5b))- length(coef(mcs.high.k4)), lower.tail = F) # P > 0.01, 4 knots over 5 knots
pchisq(-2*(logLik(mcs.high.k3)-logLik(mcs.high.k4)),       
       length(coef(mcs.high.k4))- length(coef(mcs.high.k3)), lower.tail = F) # P > 0.01, 3 knots over 4 knots

# Plotting winning model
plot(mcs.high.k3, lwd = 2, ylab = "Slope of # workers of size, x", xlab = "Worker size")  
abline(h = 0, lty = 5, lwd = 1, col = "grey20")   

```

<br> 

## E. Coefficient of variation (CV) in callow size 

We used gaussian-distributed GAMs to estimate the CV in callow size in each week. We quantified worker size composition as the average number of workers in each size category across their estimated larval development period. 

```{r CV in callow size: low resource (2016) }

# Evaluating parametric intercept of Colony
cvms.low.k5a <- gam(CV ~ 1 + s(size.vals, by=worker.num, bs="cs", k = 5), 
                data=subset(CallowSize16, Treatment == "Low"), method="ML", family = gaussian) 
cvms.low.k5b <- gam(CV ~ factor(Colony) + s(size.vals, by=worker.num, bs="cs", k = 5), 
                data=subset(CallowSize16, Treatment == "Low"), method="ML", family = gaussian) 
 
plot(cvms.low.k5a, pages = 1) # Unimodal
plot(cvms.low.k5b, pages = 1) # Unimodal

pchisq(-2*(logLik(cvms.low.k5a)-logLik(cvms.low.k5b)),       
       length(coef(cvms.low.k5b))- length(coef(cvms.low.k5a)), lower.tail = F) # P > 0.05, discard parametric intercept

# Evaluate number of knots for smooth term of worker size composition
cvms.low.k4 <- gam(CV ~ 1 + s(size.vals, by=worker.num, bs="cs", k = 4), 
               data=subset(CallowSize16, Treatment == "Low"), method="ML", family = gaussian) 
cvms.low.k3 <- gam(CV ~ 1 + s(size.vals, by=worker.num, bs="cs", k = 3), 
               data=subset(CallowSize16, Treatment == "Low"), method="ML", family = gaussian) 

plot(cvms.low.k4, pages = 1) # Unimodal
plot(cvms.low.k3, pages = 1) # Unimodal

pchisq(-2*(logLik(cvms.low.k4)-logLik(cvms.low.k5a)),        
       length(coef(cvms.low.k5a))- length(coef(cvms.low.k4)), lower.tail = F) # P > 0.01, 4 knots over 5 knots
pchisq(-2*(logLik(cvms.low.k3)-logLik(cvms.low.k4)),      
       length(coef(cvms.low.k4))- length(coef(cvms.low.k3)), lower.tail = F) # P > 0.01, 3 knots over 4 knots

# Plotting winning model
plot(cvms.low.k3, lwd = 2, ylab = "Deviation from expected mean callow size", xlab = "Colony age (days)")
abline(h = 0, lty = 5, lwd = 1, col = "grey20")   

```


```{r CV in callow size: high-low resource (2016) }

# Evaluating parametric intercept of Colony
cvms.hlow.k5a <- gam(CV ~ 1 + s(size.vals, by=worker.num, bs="cs", k = 5), 
                 data=subset(CallowSize16, Treatment == "High-low"), method="ML",family = gaussian) 
cvms.hlow.k5b <- gam(CV ~ factor(Colony) + s(size.vals, by=worker.num, bs="cs", k = 5), 
                 data=subset(CallowSize16, Treatment == "High-low"), method="ML",family = gaussian) 

plot(cvms.hlow.k5a, pages = 1) # Unimodal
plot(cvms.hlow.k5b, pages = 1) # Unimodal

pchisq(-2*(logLik(cvms.hlow.k5a)-logLik(cvms.hlow.k5b)),       
       length(coef(cvms.hlow.k5b))- length(coef(cvms.hlow.k5a)), lower.tail = F) # P > 0.05, discard parametric intercept

# Evaluate number of knots for smooth term of worker size composition
cvms.hlow.k4 <- gam(CV ~ 1 + s(size.vals, by=worker.num, bs="cs", k = 4), 
                data=subset(CallowSize16, Treatment == "High-low"), method="ML",family = gaussian) 
cvms.hlow.k3 <- gam(CV ~ 1 + s(size.vals, by=worker.num, bs="cs", k = 3), 
                data=subset(CallowSize16, Treatment == "High-low"), method="ML",family = gaussian) 

plot(cvms.hlow.k4, pages = 1) # Unimodal
plot(cvms.hlow.k3, pages = 1) # Unimodal

pchisq(-2*(logLik(cvms.hlow.k4)-logLik(cvms.hlow.k5a)),        
       length(coef(cvms.hlow.k5a))- length(coef(cvms.hlow.k4)), lower.tail = F) # P > 0.01, 4 knots over 5 knots
pchisq(-2*(logLik(cvms.hlow.k3)-logLik(cvms.hlow.k4)),     
       length(coef(cvms.hlow.k4))- length(coef(cvms.hlow.k3)), lower.tail = F) # P > 0.01, 3 knots over 4 knots

# Plotting winning model
plot(cvms.hlow.k3, lwd = 2, ylab = "Deviation from expected callow size", xlab = "Colony age (days)")
abline(h = 0, lty = 5, lwd = 1, col = "grey20")   


```


```{r CV in callow size: high resource (2015) }

# Evaluating parametric intercept of Colony
cvms.high.k5a <- gam(CV ~ 1 + s(size.vals, by=worker.num, bs="cs", k = 5), 
                 data=workemg, method="ML",family = gaussian) 
cvms.high.k5b <- gam(CV ~ factor(Colony) + s(size.vals, by=worker.num, bs="cs", k = 5), 
                 data=workemg, method="ML",family = gaussian) 

plot(cvms.high.k5a, pages = 1) # Unimodal
plot(cvms.high.k5b, pages = 1) # Unimodal

pchisq(-2*(logLik(cvms.high.k5a)-logLik(cvms.high.k5b)),       
       length(coef(cvms.high.k5b))- length(coef(cvms.high.k5a)), lower.tail = F) # P < 0.05, keep parametric intercept

# Evaluate number of knots for smooth term of worker size composition
cvms.high.k4 <- gam(CV ~ factor(Colony) + s(size.vals, by=worker.num, bs="cs", k = 4), 
                data=workemg, method="ML",family = gaussian) 
cvms.high.k3 <- gam(CV ~ factor(Colony) + s(size.vals, by=worker.num, bs="cs", k = 3), 
                data=workemg, method="ML",family = gaussian) 

plot(cvms.high.k4, pages = 1) # Unimodal
plot(cvms.high.k3, pages = 1) # Unimodal

pchisq(-2*(logLik(cvms.high.k4)-logLik(cvms.high.k5b)),        
       length(coef(cvms.high.k5b))- length(coef(cvms.high.k4)), lower.tail = F) # P > 0.01, 4 knots over 5 knots
pchisq(-2*(logLik(cvms.high.k3)-logLik(cvms.high.k4)),       
       length(coef(cvms.high.k4))- length(coef(cvms.high.k3)), lower.tail = F) # P > 0.01, 3 knots over 4 knots

# Plotting winning model 
plot(cvms.high.k3, lwd = 2, ylab = "Deviation from expected callow size", xlab = "Colony age (days)")
abline(h = 0, lty = 5, lwd = 1, col = "grey20")   

```

<br<
